# Supplementary material for: Sphingomyelin Phodiesterase Acid-Like 3A Promotes Hepatocellular Carcinoma Growth Through the Enhancer of Rudimentary Homolog
Source: Front Oncol. 2022 May 24;12:852765. doi: 10.3389/fonc.2022.852765 (PMC9171240; doi:10.3389/fonc.2022.852765)
Supplement: Supplementary file 1 [file Presentation_1.zip]

Archive with 4 entries (4 files):
- co-ip Input.JPEG
- co-ip IP.JPEG
- Fluorescence images DATA.XLS
- Fluorescence images of each group in nude mice subcutaneous tumor.PPTX
