# Supplementary material for: Sphingomyelin Phodiesterase Acid-Like 3A Promotes Hepatocellular Carcinoma Growth Through the Enhancer of Rudimentary Homolog
Source: Front Oncol. 2022 May 24;12:852765. doi: 10.3389/fonc.2022.852765 (PMC9171240; doi:10.3389/fonc.2022.852765)
Supplement: Supplementary file 1 [file Presentation_1.zip › Fluorescence images DATA.XLS]

## Sheet: Analysis
Groups	Animal No.	Total Radiant Efficiency [p/s] / [μW/cm2]	Avg Radiant Efficiency [p/s/cm2/sr] / [μW/cm2]	Stdev Radiant Efficiency	Min Radiant Efficiency	Max Radiant Efficiency
NC	1	766600000000	11560000000	12910000000	22900000	71910000000
	2	338000000000	5098000000	7120000000	33350000	33990000000
	3	353800000000	5337000000	6479000000	36730000	28000000000
	4	301400000000	4542000000	4530000000	10430000	27080000000
	5	286800000000	4325000000	4897000000	18580000	29430000000
	6	398600000000	6009000000	8228000000	20270000	49170000000
	7	431400000000	6505000000	9481000000	11880000	50810000000
	8	323600000000	4883000000	8244000000	17190000	44340000000
	9	712000000000	10740000000	13060000000	31560000	71420000000
	10	391700000000	5901000000	9178000000	20940000	60040000000
KD	11	75120000000	1132000000	989900000	2890000	7489000000
	12	108600000000	1637000000	2379000000	6815000	18070000000
	13	144800000000	2183000000	3155000000	18650000	19430000000
	14	56020000000	844300000	570900000	11360000	5378000000
	15	50030000000	755500000	309400000	12560000	2422000000
	16	62030000000	935000000	352900000	22300000	2042000000
	17	86290000000	1300000000	1485000000	9342000	11120000000
	18	77330000000	1165000000	1246000000	12300000	8467000000
	19	89190000000	1345000000	1368000000	23010000	8125000000
	20	57270000000	863100000	620800000	9843000	5759000000

## Sheet: Images-DATA
Image-DATA：
Animal Number：		1	2	3	4	5	6			Animal Number：		11	12	13	14	15	16
		7	8	9		10						17	18	19		20
Groups:		NC								Groups:		KD
